# Supplementary material for: Barriers against Implementation of European Society of Gastrointestinal Endoscopy Performance Measures for Colonoscopy in Clinical Practice
Source: Medicina (Kaunas). 2024 Jul 19;60(7):1166. doi: 10.3390/medicina60071166 (PMC11279203; doi:10.3390/medicina60071166)
Supplement: Supplementary file 1 [file medicina-60-01166-s001.zip]

Archive with 1 entries (1 files):
- medicina-3074693-supplementary.pdf
